# Supplementary material for: Characterization of human anti-EpCAM antibodies for developing an antibody–drug conjugate
Source: Sci Rep. 2023 Mar 14;13:4225. doi: 10.1038/s41598-023-31263-x (PMC10015092; doi:10.1038/s41598-023-31263-x)
Supplement: Supplementary file 2 — Supplementary Information 2. [file 41598_2023_31263_MOESM2_ESM.xlsx]

## Sheet: Fig. 1b
	EpCL	EpRE
ELISA-potisive	83	293
ELISA only-positive	28	277
ICC-positive	55	16

## Sheet: Fig. 1c
	EpCAM domain	Native EpCAM reactive mAbs
	24-61	0
	62-80	41
	81-163	4
	164-185	1
	186-219	0
	220-265	3

## Sheet: Fig. 2
Individual A					Individual B
	EpEX ractivity (Abs. 492)	EpRE ractivity (Abs. 492)	Binding domain			EpEX ractivity (Abs. 492)	EpRE ractivity (Abs. 492)	Binding domain
1C001	0.664	0.684	EpRE		3C001	0.691	0.732	EpRE
1C002	0.744	0.73	EpRE		3C002	0.628	0.7	EpRE
1C003	0.342	0.312	EpRE		3C003	0.606	0.656	EpRE
1C004	0.338	0.336	EpRE		3C004	0.604	0.629	EpRE
1C005	0.159	0.15	EpRE		3C005	0.591	0.624	EpRE
1C006	0.251	0.22	EpRE		3C006	0.508	0.54	EpRE
1C007	0.186	0.184	EpRE		3C007	0.635	0.668	EpRE
1C008	0.632	0.051	EpCL		3C008	0.555	0.094	EpCL
1C009	0.615	0.581	EpRE		3C009	0.564	0.618	EpRE
1C010	0.171	0.177	EpRE		3C010	0.521	0.592	EpRE
1C011	0.406	0.336	EpRE		3C011	0.478	0.579	EpRE
1C012	0.589	0.614	EpRE		3C013	0.466	0.135	EpCL
1C013	0.283	0.256	EpRE		3C014	0.653	0.674	EpRE
1C014	0.417	0.414	EpRE		3C015	0.691	0.081	EpCL
1C015	0.389	0.374	EpRE		3C016	0.602	0.615	EpRE
1C016	0.079	0.077	EpRE		3C017	0.567	0.618	EpRE
1C017	0.598	0.051	EpRE		3C018	0.653	0.079	EpCL
1C018	0.59	0.626	EpRE		3C019	0.677	0.662	EpRE
1C019	0.413	0.395	EpRE		3C020	0.541	0.561	EpRE
1C020	0.324	0.328	EpRE		3C021	0.349	0.352	EpRE
1C021	0.239	0.242	EpRE		3C022	0.563	0.579	EpRE
1C022	0.407	0.394	EpRE		3C023	0.64	0.67	EpRE
1C023	0.351	0.34	EpRE		3C024	0.561	0.079	EpCL
1C024	0.289	0.241	EpRE		3C025	0.475	0.611	EpRE
1C025	0.361	0.351	EpRE		3C026	0.809	0.747	EpRE
1C026	0.637	0.684	EpRE		3C027	0.619	0.643	EpRE
1C027	0.334	0.054	EpCL		3C028	0.474	0.092	EpCL
1C028	0.176	0.051	EpCL		3C029	0.548	0.612	EpRE
1C029	0.653	0.082	EpCL		3C030	0.606	0.081	EpCL
1C030	0.372	0.344	EpRE		3C031	0.543	0.599	EpRE
1C031	0.309	0.051	EpCL		3C032	0.631	0.606	EpRE
1C032	0.372	0.369	EpRE		3C033	0.533	0.584	EpRE
1C033	0.278	0.24	EpRE		3C034	0.56	0.583	EpRE
1C034	0.254	0.231	EpRE		3C035	0.574	0.076	EpCL
1C035	0.427	0.053	EpCL		3C036	0.572	0.613	EpRE
1C036	0.428	0.357	EpRE		3C037	0.644	0.668	EpRE
1C037	0.584	0.666	EpRE		3C038	0.352	0.311	EpRE
1C038	0.685	0.677	EpRE		3C039	0.686	0.647	EpRE
1C039	0.276	0.263	EpRE		3C040	0.395	0.454	EpRE
1C040	0.676	0.724	EpRE		3C041	0.474	0.075	EpCL
1C041	0.318	0.05	EpCL		3C042	0.649	0.649	EpRE
1C042	0.648	0.675	EpRE		3C043	0.56	0.624	EpRE
1C043	0.345	0.302	EpRE		3C045	0.541	0.07	EpCL
1C044	0.404	0.408	EpRE		3C046	0.596	0.628	EpRE
1C045	0.199	0.204	EpRE		3C047	0.58	0.612	EpRE
1C046	0.383	0.406	EpRE		3C048	0.679	0.674	EpRE
1C047	0.391	0.361	EpRE		3C049	0.653	0.078	EpCL
1C048	0.295	0.246	EpRE		3C050	0.684	0.689	EpRE
1C049	0.28	0.287	EpRE		3C051	0.473	0.561	EpRE
1C050	0.719	0.051	EpCL		3C052	0.649	0.086	EpCL
1C051	0.389	0.343	EpRE		3C053	0.641	0.625	EpRE
1C052	0.288	0.246	EpRE		3C054	0.656	0.625	EpRE
1C053	0.283	0.282	EpRE		3C055	0.552	0.584	EpRE
1C054	0.685	0.702	EpRE		3C056	0.568	0.575	EpRE
1C055	0.571	0.594	EpRE		3C057	0.64	0.652	EpRE
1C056	0.607	0.602	EpRE		3C058	0.413	0.102	EpCL
1C057	0.314	0.299	EpRE		3C059	0.573	0.627	EpRE
1C058	0.677	0.669	EpRE		3C060	0.611	0.077	EpCL
1C059	0.321	0.308	EpRE		3C061	0.669	0.664	EpRE
1C060	0.422	0.404	EpRE		3C063	0.532	0.599	EpRE
1C061	0.367	0.354	EpRE		3C064	0.674	0.632	EpRE
1C062	0.569	0.05	EpCL		3C065	0.585	0.631	EpRE
1C063	0.374	0.34	EpRE		3C066	0.492	0.521	EpRE
1C064	0.395	0.391	EpRE		3C067	0.561	0.596	EpRE
1C065	0.308	0.298	EpRE		3C068	0.704	0.086	EpCL
1C066	0.281	0.249	EpRE		3C069	0.467	0.112	EpCL
1C067	0.616	0.596	EpRE		3C070	0.346	0.466	EpRE
1C068	0.689	0.051	EpCL		3C071	0.535	0.587	EpRE
1C069	0.447	0.051	EpCL		3C072	0.357	0.077	EpCL
1C070	0.423	0.376	EpRE		3C073	0.569	0.615	EpRE
1C071	0.306	0.265	EpRE		3C074	0.599	0.646	EpRE
1C072	0.365	0.335	EpRE		3C075	0.639	0.085	EpCL
1C073	0.278	0.298	EpRE		3C076	0.464	0.089	EpCL
1C074	0.312	0.295	EpRE		3C077	0.617	0.631	EpRE
1C075	0.411	0.425	EpRE		3C078	0.572	0.621	EpRE
1C076	0.441	0.439	EpRE		3C079	0.542	0.099	EpCL
1C077	0.398	0.051	EpCL		3C080	0.447	0.536	EpRE
1C078	0.677	0.052	EpCL		3C081	0.639	0.636	EpRE
1C079	0.359	0.051	EpCL		3C082	0.37	0.426	EpRE
1C080	0.441	0.051	EpCL		3C083	0.552	0.613	EpRE
Negative control (n=12)	0.05175	0.0544167			3C084	0.579	0.624	EpRE
					3C085	0.679	0.686	EpRE
					3C086	0.628	0.678	EpRE
					3C087	0.688	0.655	EpRE
					3C088	0.329	0.095	EpCL
					3C089	0.668	0.693	EpRE
					3C090	0.55	0.604	EpRE
					3C091	0.677	0.701	EpRE
					3C092	0.545	0.547	EpRE
					3C093	0.64	0.68	EpRE
					3C094	0.654	0.677	EpRE
					3C095	0.642	0.659	EpRE
					3C096	0.539	0.572	EpRE
					3C097	0.56	0.61	EpRE
					3C098	0.43	0.5	EpRE
					3C099	0.475	0.523	EpRE
					3C100	0.373	0.383	EpRE
					3C101	0.581	0.085	EpCL
					3C102	0.322	0.334	EpRE
					3C103	0.304	0.241	EpRE
					3C104	0.411	0.065	EpCL
					3C105	0.339	0.443	EpRE
					3C106	0.459	0.121	EpCL
					3C108	0.513	0.566	EpRE
					3C109	0.435	0.069	EpCL
					3C110	0.386	0.071	EpCL
					3C111	0.583	0.607	EpRE
					3C112	0.553	0.545	EpRE
					3C113	0.295	0.299	EpRE
					3C114	0.527	0.559	EpRE
					3C115	0.555	0.563	EpRE
					3C116	0.394	0.082	EpCL
					3C117	0.446	0.49	EpRE
					3C118	0.546	0.564	EpRE
					3C119	0.537	0.56	EpRE
					3C120	0.426	0.486	EpRE
					3C121	0.541	0.579	EpRE
					3C122	0.325	0.431	EpRE
					3C123	0.543	0.565	EpRE
					3C124	0.387	0.064	EpCL
					3C125	0.556	0.085	EpCL
					3C126	0.354	0.443	EpRE
					3C127	0.43	0.5	EpRE
					3C128	0.321	0.358	EpRE
					3C129	0.248	0.242	EpRE
					3C130	0.521	0.519	EpRE
					3C131	0.465	0.071	EpCL
					3C132	0.5	0.54	EpRE
					3C133	0.537	0.092	EpCL
					3C134	0.472	0.548	EpRE
					3C135	0.492	0.554	EpRE
					3C136	0.545	0.542	EpRE
					3C137	0.472	0.076	EpCL
					3C138	0.534	0.087	EpCL
					3C139	0.541	0.569	EpRE
					3C140	0.157	0.18	EpRE
					3C141	0.082	0.058	EpRE
					3C142	0.427	0.088	EpCL
					3C143	0.476	0.071	EpCL
					3C144	0.483	0.543	EpRE
					3C145	0.407	0.096	EpCL
					3C146	0.608	0.102	EpCL
					3C147	0.488	0.545	EpRE
					3C148	0.575	0.561	EpRE
					3C149	0.567	0.581	EpRE
					3C150	0.548	0.566	EpRE
					3C151	0.529	0.532	EpRE
					3C152	0.485	0.48	EpRE
					3C153	0.18	0.18	EpRE
					3C154	0.439	0.489	EpRE
					3C155	0.394	0.084	EpCL
					3C156	0.452	0.48	EpRE
					3C157	0.384	0.469	EpRE
					3C158	0.562	0.579	EpRE
					3C159	0.566	0.071	EpCL
					3C160	0.179	0.21	EpRE
					3C161	0.544	0.572	EpRE
					3C162	0.476	0.537	EpRE
					3C163	0.538	0.071	EpCL
					3C164	0.408	0.082	EpCL
					3C165	0.286	0.314	EpRE
					3C166	0.52	0.064	EpCL
					3C167	0.525	0.558	EpRE
					3C168	0.471	0.532	EpRE
					3C169	0.375	0.065	EpCL
					3C170	0.509	0.563	EpRE
					3C171	0.577	0.586	EpRE
					3C172	0.451	0.094	EpCL
					3C173	0.384	0.091	EpCL
					3C174	0.566	0.584	EpRE
					3C175	0.542	0.543	EpRE
					3C176	0.552	0.539	EpRE
					3C177	0.584	0.578	EpRE
					3C178	0.45	0.502	EpRE
					3C179	0.534	0.541	EpRE
					3C180	0.536	0.56	EpRE
					3C181	0.486	0.58	EpRE
					3C182	0.623	0.103	EpCL
					3C183	0.583	0.592	EpRE
					3C184	0.389	0.46	EpRE
					3C185	0.61	0.632	EpRE
					3C186	0.547	0.59	EpRE
					3C187	0.623	0.64	EpRE
					3C188	0.584	0.573	EpRE
					3C189	0.583	0.59	EpRE
					3C190	0.571	0.586	EpRE
					3C191	0.388	0.49	EpRE
					3C192	0.516	0.569	EpRE
					3C193	0.529	0.547	EpRE
					3C194	0.37	0.062	EpCL
					3C195	0.374	0.382	EpRE
					3C196	0.413	0.384	EpRE
					3C197	0.508	0.499	EpRE
					3C198	0.318	0.39	EpRE
					3C199	0.231	0.237	EpRE
					3C200	0.496	0.493	EpRE
					3C201	0.477	0.526	EpRE
					3C202	0.476	0.07	EpCL
					3C203	0.375	0.459	EpRE
					3C204	0.448	0.485	EpRE
					3C205	0.453	0.482	EpRE
					3C206	0.434	0.075	EpCL
					3C207	0.447	0.512	EpRE
					3C208	0.509	0.5	EpRE
					3C209	0.506	0.544	EpRE
					3C210	0.331	0.08	EpCL
					3C211	0.41	0.482	EpRE
					3C212	0.238	0.334	EpRE
					3C213	0.478	0.068	EpCL
					3C214	0.44	0.082	EpCL
					3C215	0.416	0.09	EpCL
					3C216	0.493	0.53	EpRE
					3C217	0.385	0.458	EpRE
					3C218	0.535	0.532	EpRE
					3C219	0.518	0.53	EpRE
					3C220	0.508	0.512	EpRE
					3C221	0.418	0.484	EpRE
					3C222	0.483	0.514	EpRE
					3C223	0.49	0.532	EpRE
					3C224	0.476	0.503	EpRE
					3C225	0.286	0.365	EpRE
					3C226	0.44	0.496	EpRE
					3C227	0.329	0.076	EpCL
					3C228	0.498	0.538	EpRE
					3C229	0.549	0.564	EpRE
					3C230	0.532	0.557	EpRE
					3C231	0.557	0.587	EpRE
					3C232	0.473	0.141	EpCL
					3C233	0.511	0.551	EpRE
					3C234	0.429	0.509	EpRE
					3C235	0.445	0.485	EpRE
					3C236	0.365	0.409	EpRE
					3C237	0.501	0.532	EpRE
					3C238	0.418	0.484	EpRE
					3C239	0.495	0.534	EpRE
					3C240	0.447	0.509	EpRE
					3C241	0.487	0.548	EpRE
					3C242	0.539	0.561	EpRE
					3C243	0.522	0.538	EpRE
					3C244	0.507	0.521	EpRE
					3C245	0.45	0.489	EpRE
					3C246	0.503	0.542	EpRE
					3C247	0.267	0.263	EpRE
					3C248	0.361	0.074	EpCL
					3C249	0.463	0.53	EpRE
					3C250	0.34	0.074	EpCL
					3C251	0.505	0.547	EpRE
					3C252	0.527	0.556	EpRE
					3C253	0.555	0.568	EpRE
					3C254	0.445	0.507	EpRE
					3C255	0.499	0.527	EpRE
					3C256	0.505	0.08	EpCL
					3C257	0.463	0.506	EpRE
					3C258	0.487	0.538	EpRE
					3C259	0.343	0.434	EpRE
					3C260	0.336	0.089	EpCL
					3C261	0.489	0.532	EpRE
					3C262	0.501	0.528	EpRE
					3C263	0.435	0.491	EpRE
					3C264	0.451	0.503	EpRE
					3C265	0.385	0.091	EpCL
					3C266	0.531	0.08	EpCL
					3C267	0.529	0.56	EpRE
					3C268	0.412	0.426	EpRE
					3C269	0.431	0.495	EpRE
					3C270	0.515	0.56	EpRE
					3C271	0.41	0.468	EpRE
					3C272	0.407	0.446	EpRE
					3C273	0.338	0.359	EpRE
					3C274	0.612	0.627	EpRE
					3C275	0.399	0.458	EpRE
					3C276	0.48	0.5	EpRE
					3C277	0.406	0.467	EpRE
					3C278	0.577	0.598	EpRE
					3C279	0.375	0.078	EpCL
					3C280	0.348	0.402	EpRE
					3C281	0.536	0.582	EpRE
					3C282	0.398	0.502	EpRE
					3C283	0.539	0.567	EpRE
					3C284	0.458	0.495	EpRE
					3C285	0.393	0.484	EpRE
					3C286	0.358	0.092	EpCL
					3C287	0.366	0.103	EpCL
					3C288	0.527	0.52	EpRE
					3C289	0.513	0.567	EpRE
					3C290	0.552	0.617	EpRE
					3C291	0.47	0.552	EpRE
					3C292	0.442	0.494	EpRE
					3C293	0.496	0.079	EpCL
					3C294	0.499	0.553	EpRE
					3C295	0.455	0.07	EpCL
					3C296	0.296	0.307	EpRE
					3C297	0.359	0.49	EpRE
					3C298	0.307	0.387	EpRE
					3C299	0.544	0.588	EpRE
					3C300	0.373	0.129	EpCL
					Negative control (n=9)	0.0518889	0.0646667
					107	0.056	0.056	Undetermined

## Sheet: Fig.6
		Antibody concentration (μg/ml)
	Mean	1	0.5	0.25	0.125	0
	Isotype Control	75.8647	93.9263	93.5036	96.4396	100
	Isotype Control-DM1	82.7386	94.1688	96.2131	98.3305	100
	3C101	94.9649	100.361	100.033	100.092	100
	3C101-DM1	35.9096	73.6242	95.4408	99.9629	100
	1C008	91.0919	93.6482	97.1932	95.1889	100
	1C008-DM1	26.3504	33.1516	54.3034	84.5958	100
	3C066	87.448	95.758	97.557	96.1241	100
	3C066-DM1	26.207	47.5894	89.7257	95.5663	100
	3C060	97.9944	101.83	101.071	101.14	100
	3C060-DM1	31.7763	38.4622	66.6061	93.4157	100
		Antibody concentration (μg/ml)
	Standard Error	1	0.5	0.25	0.125	0
	Isotype Control	3.62878	2.6273	2.21605	2.14507	1.86424
	Isotype Control-DM1	2.26252	1.65367	2.23657	2.23538	1.86424
	3C101	2.16235	1.75963	1.91696	1.65491	1.86424
	3C101-DM1	0.753453	2.2341	1.73862	1.4282	1.86424
	1C008	4.11281	2.8128	3.1766	2.65888	1.86424
	1C008-DM1	2.09564	1.25618	2.03179	2.85143	1.86424
	3C066	2.44644	2.15755	2.15609	2.23938	1.86424
	3C066-DM1	1.61705	1.87029	2.92356	1.7332	1.86424
	3C060	2.83182	1.45871	1.92405	1.44031	1.86424
	3C060-DM1	1.52151	1.13607	3.27013	1.63648	1.86424

## Sheet: Supplementary Fig. 4
	Antibody concentration (μg/ml)	2	1	0.5	0.25	0.125	0.0625	0.03125	0.015625	0.0078125	0.00390625	0.00195312
	3C101	1.318	1.028	0.719	0.479	0.252	0.158	0.105	0.078	0.066	0.057	0.055
	1C008	1.047	0.895	0.655	0.443	0.29	0.178	0.109	0.077	0.065	0.058	0.055
	3C066	1.277	1.386	1.047	0.851	0.586	0.504	0.26	0.179	0.127	0.095	0.068
	3C213	1.677	1.47	1.23	1.031	0.606	0.468	0.287	0.136	0.125	0.083	0.08
	3C166	1.567	1.255	1.078	0.852	0.559	0.373	0.22	0.144	0.099	0.078	0.062
	3C232	1.38	1.051	0.825	0.633	0.303	0.234	0.143	0.108	0.087	0.067	0.06
	3C049	1.487	1.302	1.32	1.222	0.859	0.648	0.428	0.247	0.162	0.111	0.088
	3C060	1.6	1.495	1.325	1.061	0.728	0.49	0.28	0.204	0.146	0.118	0.106
	Negative control	0.054	0.05	0.047	0.044	0.047	0.046	0.045	0.044	0.047	0.045	0.05
